# Supplementary material for: Effects of Polyhydroxybutyrate-co-hydroxyvalerate Microparticle Loading on Rheology, Microstructure, and Processability of Hydrogel-Based Inks for Bioprinted and Moulded Scaffolds
Source: Gels. 2025 Mar 14;11(3):200. doi: 10.3390/gels11030200 (PMC11941948; doi:10.3390/gels11030200)
Supplement: Supplementary file 1 [file gels-11-00200-s001.zip]

Archive with 1 entries (1 files):
- gels-3320815-supplementary.pdf
